# Supplementary material for: Correlation between percutaneous transthoracic needle biopsy and recurrence in stage I lung cancer: a systematic review and meta-analysis
Source: BMC Pulm Med. 2020 Jul 20;20:198. doi: 10.1186/s12890-020-01235-2 (PMC7372860; doi:10.1186/s12890-020-01235-2)
Supplement: Supplementary file 1 — Additional file 1. [file 12890_2020_1235_MOESM1_ESM.zip]

Archive with 3 entries (3 files):
- Search strategy-CochraneR1.txt
- Search strategy-embaseR1.txt
- Search strategy-pubmedR1.csv
