# Supplementary material for: Correlation between percutaneous transthoracic needle biopsy and recurrence in stage I lung cancer: a systematic review and meta-analysis
Source: BMC Pulm Med. 2020 Jul 20;20:198. doi: 10.1186/s12890-020-01235-2 (PMC7372860; doi:10.1186/s12890-020-01235-2)
Supplement: Supplementary file 1 — Additional file 1. [file 12890_2020_1235_MOESM1_ESM.zip › Search strategy-CochraneR1.txt]

Search Name:	cochrane
Date Run:	16/05/2020 16:34:24
Comment:	

ID	Search	Hits
#1	MeSH descriptor: [Lung Neoplasms] explode all trees	7453
#2	(Lung Neoplasms):ti,ab,kw OR (Pulmonary Neoplasms):ti,ab,kw OR (Neoplasms, Lung):ti,ab,kw OR (Lung Neoplasm):ti,ab,kw OR (Neoplasm, Lung):ti,ab,kw (Word variations have been searched)	10543
#3	(Neoplasm, Pulmonary):ti,ab,kw OR (Pulmonary Neoplasm):ti,ab,kw OR (Lung Cancer):ti,ab,kw OR (Cancer, Lung):ti,ab,kw OR (Cancers, Lung):ti,ab,kw (Word variations have been searched)	24189
#4	(Lung Cancers):ti,ab,kw OR (Pulmonary Cancer):ti,ab,kw OR (Cancer, Pulmonary):ti,ab,kw OR (Cancers, Pulmonary):ti,ab,kw OR (Pulmonary Cancers):ti,ab,kw (Word variations have been searched)	24249
#5	(Cancer of the Lung):ti,ab,kw OR (Cancer of Lung):ti,ab,kw (Word variations have been searched)	22523
#6	#1 or #2 or #3 or #4 or #5	25993
#7	MeSH descriptor: [Biopsy, Needle] explode all trees	1178
#8	(Biopsy, Needle):ti,ab,kw OR (Biopsies, Needle):ti,ab,kw OR (Needle Biopsies):ti,ab,kw OR (Needle Biopsy):ti,ab,kw OR (Aspiration Biopsy):ti,ab,kw (Word variations have been searched)	3172
#9	(Aspiration Biopsies):ti,ab,kw OR (Biopsies, Aspiration):ti,ab,kw OR (Biopsy, Aspiration):ti,ab,kw OR (Puncture Biopsy):ti,ab,kw OR (Biopsies, Puncture):ti,ab,kw (Word variations have been searched)	1615
#10	(Biopsy, Puncture):ti,ab,kw OR (Puncture Biopsies):ti,ab,kw (Word variations have been searched)	287
#11	#7 or #8 or #9 or #10	3288
#12	MeSH descriptor: [Recurrence] explode all trees	11881
#13	(Recurrence):ti,ab,kw OR (Recurrences):ti,ab,kw OR (Recrudescence):ti,ab,kw OR (Recrudescences):ti,ab,kw OR (Relapse):ti,ab,kw (Word variations have been searched)	92832
#14	(Relapses):ti,ab,kw (Word variations have been searched)	38243
#15	#12 or #13 or # 14	299088
#16	#6 and #11 and 15	74
