# Supplementary material for: Correlation between percutaneous transthoracic needle biopsy and recurrence in stage I lung cancer: a systematic review and meta-analysis
Source: BMC Pulm Med. 2020 Jul 20;20:198. doi: 10.1186/s12890-020-01235-2 (PMC7372860; doi:10.1186/s12890-020-01235-2)
Supplement: Supplementary file 1 — Additional file 1. [file 12890_2020_1235_MOESM1_ESM.zip › Search strategy-embaseR1.txt]

Embase
Session Results
.......................................................
No.  Query Results                                          Results  Date       
#57. #19 AND #32 AND #40 AND #56                                145  16 May 2020
#56. #41 OR #42 OR #43 OR #44 OR #45 OR #46 OR #47 OR     2,916,029  16 May 2020
     #48 OR #49 OR #50 OR #51 OR #52 OR #53 OR #54 OR 
     #55
#55. 'prospectively':ab,ti                                  268,056  16 May 2020
#54. 'prospective':ab,ti                                    845,999  16 May 2020
#53. 'study, prospective':ab,ti                               1,093  16 May 2020
#52. 'studies, prospective':ab,ti                               544  16 May 2020
#51. 'prospective studies':ab,ti                             56,593  16 May 2020
#50. 'prospective study'/exp                                598,323  16 May 2020
#49. 'retrospectively':ab,ti                                389,195  16 May 2020
#48. 'retrospective':ab,ti                                  863,644  16 May 2020
#47. 'study, retrospective':ab,ti                             1,256  16 May 2020
#46. 'studies, retrospective':ab,ti                             340  16 May 2020
#45. 'retrospective studies':ab,ti                           14,185  16 May 2020
#44. 'retrospective study'/exp                              911,987  16 May 2020
#43. 'randomizedly':ab,ti                                        65  16 May 2020
#42. 'randomizedl':ab,ti                                             16 May 2020
#41. 'randomized controlled trial'/exp                      602,464  16 May 2020
#40. #33 OR #34 OR #35 OR #36 OR #37 OR #38 OR #39          741,547  16 May 2020
#39. 'relapses':ab,ti                                        44,432  16 May 2020
#38. 'relapse':ab,ti                                        201,672  16 May 2020
#37. 'recrudescences':ab,ti                                     247  16 May 2020
#36. 'recrudescence':ab,ti                                    3,311  16 May 2020
#35. 'recurrences':ab,ti                                     72,922  16 May 2020
#34. 'recurrence':ab,ti                                     430,097  16 May 2020
#33. 'cancer recurrence'/exp                                201,818  16 May 2020
#32. #20 OR #21 OR #22 OR #23 OR #24 OR #25 OR #26 OR        77,153  16 May 2020
     #27 OR #28 OR #29 OR #30 OR #31
#31. 'puncture biopsies':ab,ti                                   99  16 May 2020
#30. 'biopsy, puncture':ab,ti                                   103  16 May 2020
#29. 'biopsies, puncture':ab,ti                                      16 May 2020
#28. 'puncture biopsy':ab,ti                                  1,118  16 May 2020
#27. 'biopsy, aspiration':ab,ti                                 112  16 May 2020
#26. 'biopsies, aspiration':ab,ti                                 3  16 May 2020
#25. 'aspiration biopsies':ab,ti                              1,430  16 May 2020
#24. 'aspiration biopsy':ab,ti                               11,287  16 May 2020
#23. 'biopsy, needle':ab,ti                                   1,977  16 May 2020
#22. 'needle biopsies':ab,ti                                  4,605  16 May 2020
#21. 'biopsies, needle':ab,ti                                    30  16 May 2020
#20. 'needle biopsy'/exp                                     66,874  16 May 2020
#19. #1 OR #2 OR #3 OR #4 OR #5 OR #6 OR #7 OR #8 OR        381,279  16 May 2020
     #9 OR #10 OR #11 OR #12 OR #13 OR #14 OR #15 OR 
     #16 OR #17 OR #18
#18. 'cancer of lung':ab,ti                                     123  16 May 2020
#17. 'cancer of the lung':ab,ti                               2,160  16 May 2020
#16. 'pulmonary cancers':ab,ti                                  222  16 May 2020
#15. 'cancers, pulmonary':ab,ti                                  28  16 May 2020
#14. 'cancer, pulmonary':ab,ti                                  391  16 May 2020
#13. 'pulmonary cancer':ab,ti                                 1,324  16 May 2020
#12. 'lung cancers':ab,ti                                    17,443  16 May 2020
#11. 'cancers, lung':ab,ti                                      418  16 May 2020
#10. 'cancer, lung':ab,ti                                     2,363  16 May 2020
#9.  'pulmonary neoplasm':ab,ti                                 404  16 May 2020
#8.  'neoplasm, pulmonary':ab,ti                                 13  16 May 2020
#7.  'neoplasms, pulmonary':ab,ti                                25  16 May 2020
#6.  'neoplasm, lung':ab,ti                                      20  16 May 2020
#5.  'lung neoplasm':ab,ti                                      421  16 May 2020
#4.  'neoplasms, lung':ab,ti                                     46  16 May 2020
#3.  'pulmonary neoplasms':ab,ti                                654  16 May 2020
#2.  'lung neoplasms':ab,ti                                     915  16 May 2020
#1.  'lung cancer'/exp                                      374,611  16 May 2020
.......................................................
