# Supplementary material for: Correlation between percutaneous transthoracic needle biopsy and recurrence in stage I lung cancer: a systematic review and meta-analysis
Source: BMC Pulm Med. 2020 Jul 20;20:198. doi: 10.1186/s12890-020-01235-2 (PMC7372860; doi:10.1186/s12890-020-01235-2)
Supplement: Supplementary file 1 — Additional file 1. [file 12890_2020_1235_MOESM1_ESM.zip › Search strategy-pubmedR1.csv]

Recent queries in pubmed
Search	Query	Items found	Time
#51	Search (((((((((((((((((((((("Lung Neoplasms"[Mesh]) OR Lung Neoplasms[Title/Abstract]) OR Pulmonary Neoplasms[Title/Abstract]) OR Neoplasms, Lung[Title/Abstract]) OR Lung Neoplasm[Title/Abstract]) OR Neoplasm, Lung[Title/Abstract]) OR Neoplasms, Pulmonary[Title/Abstract]) OR Neoplasm, Pulmonary[Title/Abstract]) OR Pulmonary Neoplasm[Title/Abstract]) OR Lung Cancer[Title/Abstract]) OR Cancer, Lun…	151	05:27:35
#50	Search ((((((((("Prospective Studies"[Mesh]) OR Prospective Studies[Title/Abstract]) OR Prospective Study[Title/Abstract]) OR Studies, Prospective[Title/Abstract]) OR Study, Prospective[Title/Abstract]) OR Prospective[Title/Abstract]) OR Prospectively[Title/Abstract])) OR ((((((("Retrospective Studies"[Mesh]) OR Retrospective Studies[Title/Abstract]) OR Studies, Retrospective[Title/Abstract]) OR …	2481726	05:26:35
#49	Search (((((("Prospective Studies"[Mesh]) OR Prospective Studies[Title/Abstract]) OR Prospective Study[Title/Abstract]) OR Studies, Prospective[Title/Abstract]) OR Study, Prospective[Title/Abstract]) OR Prospective[Title/Abstract]) OR Prospectively[Title/Abstract]	855368	05:25:38
#48	Search "Prospective Studies"[Mesh]	537910	05:24:26
#46	Search (((((("Retrospective Studies"[Mesh]) OR Retrospective Studies[Title/Abstract]) OR Studies, Retrospective[Title/Abstract]) OR Study, Retrospective[Title/Abstract]) OR Retrospective Study[Title/Abstract]) OR Retrospective[Title/Abstract]) OR Retrospectively[Title/Abstract]	1048921	05:23:53
#45	Search "Retrospective Studies"[Mesh]	817684	05:22:32
#43	Search (((("Randomized Controlled Trial" [Publication Type]) OR Randomized Controlled Trial[Title/Abstract]) OR Randomized[Title/Abstract]) OR Randomizedly[Title/Abstract]) OR Placebo[Title/Abstract]	832928	05:21:57
#42	Search "Randomized Controlled Trial" [Publication Type]	506580	05:20:10
#41	Search (((((("Recurrence"[Mesh]) OR Recurrence[Title/Abstract]) OR Recurrences[Title/Abstract]) OR Recrudescence[Title/Abstract]) OR Recrudescences[Title/Abstract]) OR Relapse[Title/Abstract]) OR Relapses[Title/Abstract]	546199	05:19:30
#40	Search "Recurrence"[Mesh]	182367	05:18:28
#39	Search (((((((((((("Biopsy, Needle"[Mesh]) OR Biopsy, Needle[Title/Abstract]) OR Biopsies, Needle[Title/Abstract]) OR Needle Biopsies[Title/Abstract]) OR Needle Biopsy[Title/Abstract]) OR Aspiration Biopsy[Title/Abstract]) OR Aspiration Biopsies[Title/Abstract]) OR Biopsies, Aspiration[Title/Abstract]) OR Biopsy, Aspiration[Title/Abstract]) OR Puncture Biopsy[Title/Abstract]) OR Biopsies, Punctur…	109065	05:17:20
#38	Search "Biopsy, Needle"[Mesh]	65704	05:11:33
#36	Search (((((((((((((((((("Lung Neoplasms"[Mesh]) OR Lung Neoplasms[Title/Abstract]) OR Pulmonary Neoplasms[Title/Abstract]) OR Neoplasms, Lung[Title/Abstract]) OR Lung Neoplasm[Title/Abstract]) OR Neoplasm, Lung[Title/Abstract]) OR Neoplasms, Pulmonary[Title/Abstract]) OR Neoplasm, Pulmonary[Title/Abstract]) OR Pulmonary Neoplasm[Title/Abstract]) OR Lung Cancer[Title/Abstract]) OR Cancer, Lung[Ti…	346541	05:10:43
#35	Search "Lung Neoplasms"[Mesh]	230451	05:05:11
